# Supplementary material for: Studies on Prn Variation in the Mouse Model and Comparison with Epidemiological Data
Source: PLoS One. 2011 Mar 25;6(3):e18014. doi: 10.1371/journal.pone.0018014 (PMC3064647; doi:10.1371/journal.pone.0018014)
Supplement: Table S1 — Characteristics of the strains used in this study. (XLS) [file pone.0018014.s001.xls]

## Sheet: clinical isolates
strain designation	isolation year	serotype	prn	ptxP	ptxA	tcfA
B0006	1950	st2,3	prn1	ptxP2	ptxA4	tcfA2
B0296	1952	st2	prn1	ptxP1	ptxA2	tcfA2
B0334	1951	st3	prn1	ptxP1	ptxA2	tcfA2
B0336	1952	st3	prn1	ptxP1	ptxA2	tcfA2
B0355	1994	st3	prn3	ptxP1	ptxA1	tcfA3
B0394	1993	st3	prn2	ptxP3	ptxA1	tcfA2
B0441	1952	st2,3	prn1	ptxP2	ptxA4	tcfA2
B0497	1950	st3	prn1	ptxP2	ptxA4	tcfA2
B0520	1994	st3	prn3	ptxP1	ptxA1	tcfA3
B0558	1949	st3	prn1	ptxP1	ptxA2	tcfA2
B0564	1950	st3	prn1	ptxP2	ptxA4	tcfA2
B0567	1951	st2,3	prn1	ptxP2	ptxA4	tcfA2
B0568	1950	st2,3	prn1	ptxP1	ptxA2	tcfA2
B0570	1952	st2,3	prn1	ptxP1	ptxA2	tcfA2
B0590	1980	st2	prn1	ptxP1	ptxA1	tcfA2
B0593	1983	st2	prn1	ptxP1	ptxA1	tcfA2
B0596	1995	st3	prn2	ptxP3	ptxA1	tcfA2
B0597	1995	st3	prn3	ptxP1	ptxA1	tcfA3
B0599	1995	st3	prn3	ptxP1	ptxA1	tcfA3
B0600	1995	st3	prn2	ptxP3	ptxA1	tcfA2
B0601	1995	st3	prn2	ptxP1	ptxA1	tcfA2
B0604	1995	st3	prn3	ptxP1	ptxA1	tcfA3
B0606	1995	st3	prn2	ptxP3	ptxA1	tcfA2
B0610	1995	st3	prn2	ptxP1	ptxA1	tcfA2
B0611	1995	st3	prn3	ptxP1	ptxA1	tcfA3
B0613	1995	st3	prn2	ptxP3	ptxA1	tcfA2
B0640	1996	st3	prn1	ptxP1	ptxA1	tcfA2
B0641	1996	st3	prn2	ptxP1	ptxA1	tcfA2
B0652	1996	st3	prn2	ptxP1	ptxA1	tcfA2
B0660	1996	st2	prn3	ptxP1	ptxA1	tcfA3
B0674	1980	st2	prn1	ptxP1	ptxA1	tcfA2
B0681	1981	st2	prn1	ptxP1	ptxA1	tcfA2
B0779	1996	st3	prn2	ptxP1	ptxA1	tcfA2
B0955	1996	st3	prn3	ptxP1	ptxA1	tcfA2
B1193	1950	st2,3	prn1	ptxP2	ptxA4	tcfA2
B1195	1949	st2	prn1	ptxP1	ptxA2	tcfA2
B1197	1950	st2	prn1	ptxP1	ptxA2	tcfA2
B1200	1950	st2,3	prn1	ptxP1	ptxA2	tcfA2
